# Supplementary material for: The Campylobacter jejuni Response Regulator and Cyclic-Di-GMP Binding CbrR Is a Novel Regulator of Flagellar Motility
Source: Microorganisms. 2021 Dec 31;10(1):86. doi: 10.3390/microorganisms10010086 (PMC8779298; doi:10.3390/microorganisms10010086)
Supplement: Supplementary file 1 [file microorganisms-10-00086-s001.zip]

Archive with 1 entries (1 files):
- microorganisms-1463694-supplementary.pdf
